# Supplementary material for: Impact of KMT2A Rearrangement on Peripheral T-Cell Lymphoma, Not Otherwise Specified, and Angioimmunoblastic T-Cell Lymphoma
Source: Biomedicines. 2025 Sep 25;13(10):2347. doi: 10.3390/biomedicines13102347 (PMC12562200; doi:10.3390/biomedicines13102347)
Supplement: Supplementary file 1 [file biomedicines-13-02347-s001.zip]

Archive with 1 entries (1 files):
- biomedicines-3885146-supplementary.pdf
